# Supplementary material for: The role of livelihood diversification in agricultural modernization among tribal farmers in Bangladesh: A binary logistic model approach
Source: PLoS One. 2025 Feb 25;20(2):e0318457. doi: 10.1371/journal.pone.0318457 (PMC11856501; doi:10.1371/journal.pone.0318457)
Supplement: S1 File — (XLSX) [file pone.0318457.s001.xlsx]

## Sheet: Dataset
Farming experience	Years of schooling	Marital status	Type of family	No. of family members	No. of dependent family member	15-64	No of earning members	Access to Credit	Member of Org	Training from org	Government help	Access to info	Extension services	Cereal crops	Vegetables	Fruits	Cattle	Pig	Poultry	Daily labour	Govt job	Nongovt job	Work at shop	Business	Boating	Total income	Food	Clothing	Education	Medicine	Purchasing animal	Purchasing furniture	Cattle	Poultry	Pig	Agri Production	Mobile	Transport	Housing	Others	Total expenditure	Rice crop	Non rice crop	Non crop agriculture	Poultry and Livestock	Agri labour	Non agri labour	Pretty trade	Job and services
35	12	1	1	5	0	5	2	0	1	1	0	1	1	60000	0	0	0	0	0	0	0	0	0	20000	0	80000	43200	4000	24000	1200	0	0	0	0	0	0	6000	2400	0	6000	86800	60000	0	0	0	0	0	20000	0
5	6	1	2	6	1	5	3	1	1	1	0	1	1	80000	120000	30000	36000	4000	7000	42000	0	0	0	0	0	319000	43200	10000	0	500	5200	0	12000	3600	15000	5000	6000	8100	0	0	108600	80000	0	150000	55000	42000	0	0
19	16	1	2	9	3	6	3	1	0	1	0	1	0	60000	0	100000	0	0	0	0	0	0	0	90000	0	250000	168000	20000	50000	50000	0	0	0	0	0	60000	15000	15000	0	0	378000	60000	0	100000	0	0	0	0	0
25	12	1	1	4	1	3	2	0	0	1	0	1	1	21000	0	0	60000	0	0	0	0	78000	0	0	0	159000	54000	10000	24000	36000	0	0	3000	0	0	0	7200	14400	0	900	149500	42000	0	0	60000	0	0	0	78000
15	0	1	1	3	0	3	2	0	0	1	0	1	1	21000	0	35000	0	40000	15000	36000	0	0	0	10000	0	157000	3800	6000	500	500	0	0	0	10800	16425	0	2400	3600	0	0	44025	42000	0	35000	40000	36000	0	10000	0
27	0	1	1	3	1	2	2	0	0	0	0	1	0	16800	0	0	0	25000	5200	0	0	0	0	0	0	47000	36000	5000	0	500	0	0	0	5000	12960	0	3600	3600	0	0	66660	33600	0	0	20000	0	0	0	0
10	8	1	1	5	3	2	2	0	0	0	0	1	1	84000	4000	4000	10000	0	3000	90000	0	0	0	0	0	195000	48000	3000	200	500	3000	0	18000	7200	0	2000	1000	500	0	3000	86400	84000	0	8000	13000	90000	0	0	0
35	3	1	1	3	1	2	2	1	0	0	0	0	0	33600	0	0	0	20000	4000	0	0	0	0	180000	0	237600	4000	5000	18000	500	0	0	0	6000	18000	0	2400	1920	0	500	56320	33600	0	0	24000	0	0	180000	0
12	2	1	1	4	2	2	2	0	0	0	0	0	0	100000	0	0	120000	10000	0	0	0	0	0	0	0	230000	96000	4000	12000	48000	0	0	8000	6000	0	0	4800	6000	0	0	184800	100000	0	0	130000	0	0	0	0
10	0	1	1	6	2	4	2	0	0	0	0	0	0	100000	0	0	0	0	2000	60000	0	0	0	0	0	162000	96000	10000	24000	12000	0	0	0	0	0	0	6000	6000	0	2400	156400	100000	0	0	2000	60000	0	0	0
16	0	1	1	5	2	3	2	0	0	0	0	0	0	132000	0	0	0	0	0	0	0	0	0	0	0	132000	120000	10000	12000	24000	0	0	0	0	0	0	6000	6000	0	0	178000	132000	0	0	0	0	0	0	0
26	0	1	1	10	6	4	4	0	0	0	0	1	1	132000	0	0	0	0	0	0	0	0	0	0	0	132000	144000	5000	24000	30000	0	0	0	0	0	0	6000	8400	0	0	217400	132000	0	0	0	0	0	0	0
12	3	1	1	7	5	2	2	0	0	0	0	0	0	220000	0	0	150000	0	0	0	0	0	0	0	0	370000	144000	15000	36000	0	0	0	0	4000	0	0	7200	6000	0	0	212200	220000	0	0	150000	0	0	0	0
22	0	1	1	7	5	2	2	0	0	0	0	0	0	220000	0	20000	100000	0	10000	0	0	0	0	0	0	350000	180000	30000	60000	36000	20000	0	10000	5000	0	0	12000	24000	0	0	377000	220000	0	20000	110000	0	0	0	0
23	0	1	1	4	1	3	2	1	0	0	0	0	0	220000	0	0	0	0	5000	0	0	0	0	0	0	225000	96000	10000	24000	24000	0	0	0	3650	0	0	12000	12000	0	0	181650	220000	0	0	5000	0	0	0	0
8	2	1	1	4	2	2	1	0	0	0	0	1	1	110000	0	0	0	0	5000	0	0	0	0	0	0	115000	60000	12000	12000	24000	0	0	0	2000	0	0	6000	7200	0	0	123200	110000	0	0	5000	0	0	0	0
16	7	1	2	6	2	4	3	0	0	0	0	0	0	88000	0	0	70000	0	5000	0	0	0	0	200000	0	363000	120000	15000	36000	48000	30000	0	10000	50000	0	0	12000	12000	0	0	333000	88000	0	0	120000	0	0	200000	0
32	0	1	1	5	1	4	2	1	0	0	0	0	0	110000	0	0	120000	0	18000	0	0	0	0	100000	0	348000	108000	15000	5000	3000	0	6000	15000	10000	0	0	12000	12000	0	0	186000	110000	0	320000	0	0	0	100000	0
21	0	1	1	6	4	2	2	1	0	0	0	1	1	88000	0	0	30000	0	12000	0	0	0	0	0	0	130000	84000	10000	18000	14400	0	6000	8000	5000	0	0	9600	8400	0	0	163400	88000	0	0	170000	0	0	0	0
17	0	1	1	5	3	2	2	1	0	0	0	0	0	132000	0	0	175000	0	5000	0	0	0	0	0	0	312000	96000	15000	24000	30000	0	10000	8000	6000	0	0	6000	12000	0	0	207000	132000	0	0	175000	0	0	0	0
12	9	1	1	4	2	2	2	0	0	0	0	0	0	132000	0	0	20000	0	5000	0	0	0	0	120000	0	277000	72000	10000	12000	24000	0	4000	5000	3000	0	0	6000	12000	0	0	148000	132000	0	0	25000	0	0	120000	0
29	0	1	1	2	0	2	2	0	0	0	0	1	1	40000	0	0	40000	0	12000	0	0	0	0	0	0	92000	48000	6000	0	24000	29000	0	7000	5000	0	0	4800	6000	0	0	129800	40000	0	0	52000	0	0	0	0
15	0	1	1	6	2	4	4	0	0	0	0	0	0	66000	0	0	170000	0	0	0	0	0	0	0	0	236000	96000	15000	36000	36000	0	0	8000	0	0	0	12000	12000	0	0	215000	66000	0	0	170000	0	0	0	0
14	8	1	1	5	1	4	2	0	0	0	0	0	1	40000	0	0	55000	0	20000	36000	0	0	0	0	0	151000	96000	10000	1000	18000	0	0	10000	5000	0	0	6000	6000	0	0	152000	40000	0	0	75000	36000	0	0	0
26	1	1	2	6	2	4	4	1	0	0	0	0	0	90000	0	0	0	0	0	0	0	0	0	0	0	90000	120000	10000	24000	36000	0	15000	0	0	0	0	6000	6000	0	0	217000	90000	0	0	0	0	0	0	0
25	2	1	1	4	1	3	2	1	0	0	0	1	1	82000	0	0	130000	0	5000	0	0	0	0	0	0	217000	84000	15000	36000	60000	0	0	5000	3000	0	0	12000	12000	0	0	227000	82000	0	0	135000	0	0	0	0
14	0	1	1	2	0	2	2	0	0	0	0	0	0	40000	0	0	30000	0	10000	30000	0	0	0	0	0	110000	60000	5000	0	12000	0	0	5000	3000	0	0	3600	6000	0	0	94600	40000	0	0	40000	30000	0	0	0
12	0	1	1	4	1	3	3	0	0	0	0	0	0	66000	0	0	90000	0	20000	0	0	0	0	0	0	176000	96000	15000	36000	24000	0	0	10000	8000	0	0	6000	84000	0	0	279000	66000	0	0	110000	0	0	0	0
20	5	1	1	5	2	3	3	1	0	0	0	0	0	132000	0	0	20000	0	20000	0	0	0	0	0	0	172000	96000	15000	24000	25000	0	15000	10000	7000	0	0	6000	84000	0	0	282000	132000	0	0	70000	0	0	0	0
11	0	1	1	4	2	2	2	1	0	0	0	0	0	132000	0	0	0	0	0	0	0	0	0	0	0	132000	96000	13000	24000	48000	0	0	0	0	0	0	6000	8400	0	0	195400	132000	0	0	0	0	0	0	0
20	3	1	1	5	0	5	5	1	0	0	0	1	0	176000	0	0	44000	0	8000	0	0	0	0	100000	0	328000	120000	20000	48000	24000	0	17000	12000	5000	0	0	12000	12000	0	0	270000	176000	0	0	52000	0	0	100000	0
18	5	1	1	4	1	3	2	1	0	0	0	1	1	44000	0	0	35000	0	6000	0	0	0	0	0	0	85000	84000	15000	12000	24000	0	0	5000	3000	0	8400	12000	12000	0	0	175400	44000	0	0	41000	0	0	0	0
8	1	1	2	7	3	4	3	0	0	0	0	1	1	88000	0	0	25000	0	0	60000	0	0	0	0	0	173000	180000	20000	24000	24000	0	3000	10000	0	0	0	6000	12000	0	0	279000	88000	0	0	25000	60000	0	0	0
11	0	1	2	6	2	4	2	1	0	0	0	1	1	88000	0	0	0	0	10000	0	0	0	0	120000	0	218000	120000	15000	36000	24000	0	14000	0	2000	0	0	6000	12000	0	0	229000	88000	0	0	10000	0	0	120000	0
35	8	1	1	3	0	3	3	0	0	0	0	1	1	132000	0	0	0	0	3000	0	0	0	0	0	0	135000	96000	15000	48000	24000	0	7000	0	2000	0	0	6000	12000	0	0	210000	132000	0	0	3000	0	0	0	0
32	0	1	1	3	0	3	3	0	0	0	0	1	0	65000	0	0	100000	0	0	0	0	0	0	40000	0	205000	96000	12000	48000	48000	0	0	8000	0	0	0	1500	18000	0	0	231500	65000	0	0	100000	0	0	40000	0
18	10	1	1	4	2	2	2	1	0	0	0	1	0	66000	0	0	115000	0	10000	0	0	0	0	0	0	191000	96000	15000	18000	60000	0	0	15000	6000	0	0	6000	18000	0	0	234000	66000	0	0	125000	0	0	0	0
7	12	1	2	7	5	2	2	0	0	1	0	1	0	110000	0	0	175000	0	15000	0	0	60000	0	0	0	360000	120000	20000	24000	36000	0	10000	10000	7000	0	0	12000	12000	0	500	251500	110000	0	0	190000	0	0	0	60000
29	2	1	1	5	0	5	1	1	0	0	0	1	1	79200	0	0	65000	0	0	0	0	0	0	60000	0	204200	60000	12000	50000	12000	0	0	0	0	16200	0	3600	3600	0	500	157900	79200	0	0	65000	0	0	60000	0
20	0	1	1	5	0	5	5	0	0	0	0	1	1	44000	0	0	0	0	0	0	0	0	0	0	0	44000	57600	4000	0	12000	0	0	0	0	0	0	2400	3600	0	500	80100	44000	0	0	0	0	0	0	0
37	3	1	1	4	0	4	2	1	0	0	0	1	1	88000	0	0	29000	0	0	0	0	0	0	0	0	117000	76800	15000	30000	60000	0	0	0	0	0	0	6000	6000	0	400	194200	92000	0	0	210000	0	0	0	0
32	4	4	1	5	1	4	1	1	0	0	0	1	0	87200	0	0	11000	0	0	0	0	0	0	0	0	98200	52800	12000	72000	12000	0	0	0	0	16200	0	6000	4800	0	500	176300	87200	0	0	30000	0	0	0	0
40	0	1	2	9	4	5	3	0	0	0	0	1	1	110000	0	0	150000	0	0	0	0	0	0	0	0	260000	96000	16000	24000	30000	0	0	10000	0	0	0	8400	12000	0	500	196900	110000	0	0	150000	0	0	0	0
17	7	1	1	5	1	4	2	0	0	0	0	1	1	66000	0	0	40000	0	0	100000	0	0	0	0	0	206000	96000	15000	60000	18000	0	0	10000	0	0	0	7200	12000	0	400	218600	66000	0	0	40000	0	100000	0	0
26	5	1	1	5	0	5	1	1	0	0	0	1	1	72000	0	110000	140000	0	0	0	0	0	0	150000	0	472000	120000	20000	60000	18000	20000	15000	10000	0	0	0	6000	12000	0	0	281000	72000	0	110000	140000	0	0	150000	0
30	16	1	1	2	0	2	1	1	0	0	0	1	1	70000	2000	12000	0	0	0	0	372000	0	0	0	0	456000	120000	5000	0	12000	0	0	0	0	0	3000	5000	19200	0	120000	284200	70000	0	14000	0	0	0	0	372000
14	10	2	2	8	3	5	4	0	0	0	0	1	1	102000	6000	8000	230000	12000	5000	60000	0	0	0	0	0	423000	144000	10000	18000	12000	0	0	14000	7200	21600	5000	6000	6000	0	0	243800	102000	0	14000	242000	0	60000	0	0
30	0	1	2	6	1	5	2	0	0	0	0	1	1	16000	6000	24000	150000	25000	0	0	0	0	0	120000	0	341000	120000	5000	0	12000	0	0	12000	0	7200	12000	3600	3600	0	0	175400	16000	6000	24000	125000	0	0	10000	0
32	12	1	1	5	0	5	2	0	1	1	0	1	0	60000	0	0	0	0	0	0	0	0	0	20000	0	80000	43200	4000	24000	1200	0	0	0	0	0	0	6000	2400	0	6000	86800	60000	0	0	0	0	0	20000	0
8	6	1	2	6	1	5	3	1	1	1	0	1	0	80000	120000	30000	36000	4000	7000	42000	0	0	0	0	0	319000	43200	10000	0	500	5200	0	12000	3600	15000	5000	6000	8100	0	0	108600	80000	0	150000	55000	42000	0	0
17	16	1	2	9	3	6	3	1	0	1	0	1	1	60000	0	100000	0	0	0	0	0		0	90000	0	250000	168000	20000	50000	50000	0	0	0	0	0	60000	15000	15000	0	0	378000	60000	0	100000	0	0	0	0	0
24	12	1	1	4	1	3	2	0	0	1	0	1	1	21000	0	0	60000	0	0	0	0	78000	0	0	0	159000	54000	10000	24000	36000	0	0	3000	0	0	0	7200	14400	0	900	149500	42000	0	0	60000	0	0	0	78000
27	0	1	1	3	0	3	2	0	0	1	0	1	1	21000	0	35000	0	40000	15000	36000	0	0	0	10000	0	157000	3800	6000	500	500	0	0	0	10800	16425	0	2400	3600	0	0	44025	42000	0	35000	40000	36000	0	10000	0
26	0	1	1	3	1	2	2	0	0	0	0	1	0	16800	0	0	0	25000	5200	0	0	0	0	0	0	47000	36000	5000	0	500	0	0	0	5000	12960	0	3600	3600	0	0	66660	33600	0	0	20000	0	0	0	0
12	8	1	1	5	3	2	2	0	0	0	0	1	1	84000	4000	4000	10000	0	3000	90000	0	0	0	0	0	195000	48000	3000	200	500	3000	0	18000	7200	0	2000	1000	500	0	3000	86400	84000	0	8000	13000	90000	0	0	0
35	3	1	1	3	1	2	2	1	0	0	0	1	0	33600	0	0	0	20000	4000	0	0	0	0	180000	0	237600	4000	5000	18000	500	0	0	0	6000	18000	0	2400	1920	0	500	56320	33600	0	0	24000	0	0	180000	0
12	2	1	1	4	2	2	2	0	0	0	0	1	0	100000	0	0	120000	10000	0	0	0	0	0	0	0	230000	96000	4000	12000	48000	0	0	8000	6000	0	0	4800	6000	0	0	184800	100000	0	0	130000	0	0	0	0
6	0	1	1	6	2	4	2	0	0	0	0	1	0	100000	0	0	0	0	2000	60000	0	0	0	0	0	162000	96000	10000	24000	12000	0	0	0	0	0	0	6000	6000	0	2400	156400	100000	0	0	2000	60000	0	0	0
21	0	1	1	5	2	3	2	0	0	0	0	1	0	132000	0	0	0	0	0	0	0	0	0	0	0	132000	120000	10000	12000	24000	0	0	0	0	0	0	6000	6000	0	0	178000	132000	0	0	0	0	0	0	0
22	0	1	1	10	6	4	4	0	0	0	0	1	0	132000	0	0	0	0	0	0	0	0	0	0	0	132000	144000	5000	24000	30000	0	0	0	0	0	0	6000	8400	0	0	217400	132000	0	0	0	0	0	0	0
11	3	1	1	7	5	2	2	0	0	0	0	1	0	220000	0	0	150000	0	0	0	0	0	0	0	0	370000	144000	15000	36000	0	0	0	0	4000	0	0	7200	6000	0	0	212200	220000	0	0	150000	0	0	0	0
25	0	1	1	7	5	2	2	0	0	0	0	1	1	220000	0	20000	100000	0	10000	0	0	0	0	0	0	350000	180000	30000	60000	36000	20000	0	10000	5000	0	0	12000	24000	0	0	377000	220000	0	20000	110000	0	0	0	0
18	0	1	1	4	1	3	2	1	0	0	0	1	0	220000	0	0	0	0	5000	0	0	0	0	0	0	225000	96000	10000	24000	24000	0	0	0	3650	0	0	12000	12000	0	0	181650	220000	0	0	5000	0	0	0	0
9	2	1	1	4	2	2	1	0	0	0	0	1	1	110000	0	0	0	0	5000	0	0	0	0	0	0	115000	60000	12000	12000	24000	0	0	0	2000	0	0	6000	7200	0	0	123200	110000	0	0	5000	0	0	0	0
17	7	1	2	6	2	4	3	0	0	0	0	1	1	88000	0	0	70000	0	5000	0	0	0	0	200000	0	363000	120000	15000	36000	48000	30000	0	10000	50000	0	0	12000	12000	0	0	333000	88000	0	0	120000	0	0	200000	0
32	0	1	1	5	1	4	2	1	0	0	0	1	1	110000	0	0	120000	0	18000	0	0	0	0	100000	0	348000	108000	15000	5000	3000	0	6000	15000	10000	0	0	12000	12000	0	0	186000	110000	0	320000	0	0	0	100000	0
20	0	1	1	6	4	2	2	1	0	0	0	1	0	88000	0	0	30000	0	12000	0	0	0	0	0	0	130000	84000	10000	18000	14400	0	6000	8000	5000	0	0	9600	8400	0	0	163400	88000	0	0	170000	0	0	0	0
23	0	1	1	5	3	2	2	1	0	0	0	1	1	132000	0	0	175000	0	5000	0	0	0	0	0	0	312000	96000	15000	24000	30000	0	10000	8000	6000	0	0	6000	12000	0	0	207000	132000	0	0	175000	0	0	0	0
10	9	1	1	4	2	2	2	0	0	0	0	1	1	132000	0	0	20000	0	5000	0	0	0	0	120000	0	277000	72000	10000	12000	24000	0	4000	5000	3000	0	0	6000	12000	0	0	148000	132000	0	0	25000	0	0	120000	0
35	0	1	1	2	0	2	2	0	0	0	0	1	0	40000	0	0	40000	0	12000	0	0	0	0	0	0	92000	48000	6000	0	24000	29000	0	7000	5000	0	0	4800	6000	0	0	129800	40000	0	0	52000	0	0	0	0
20	0	1	1	6	2	4	4	0	0	0	0	1	0	66000	0	0	170000	0	0	0	0	0	0	0	0	236000	96000	15000	36000	36000	0	0	8000	0	0	0	12000	12000	0	0	215000	66000	0	0	170000	0	0	0	0
17	8	1	1	5	1	4	2	0	0	0	0	1	1	40000	0	0	55000	0	20000	36000	0	0	0	0	0	151000	96000	10000	1000	18000	0	0	10000	5000	0	0	6000	6000	0	0	152000	40000	0	0	75000	36000	0	0	0
30	1	1	2	6	2	4	4	1	0	0	0	1	0	90000	0	0	0	0	0	0	0	0	0	0	0	90000	120000	10000	24000	36000	0	15000	0	0	0	0	6000	6000	0	0	217000	90000	0	0	0	0	0	0	0
22	2	1	1	4	1	3	2	1	0	0	0	1	1	82000	0	0	130000	0	5000	0	0	0	0	0	0	217000	84000	15000	36000	60000	0	0	5000	3000	0	0	12000	12000	0	0	227000	82000	0	0	135000	0	0	0	0
9	0	1	1	2	0	2	2	0	0	0	0	1	1	40000	0	0	30000	0	10000	30000	0	0	0	0	0	110000	60000	5000	0	12000	0	0	5000	3000	0	0	3600	6000	0	0	94600	40000	0	0	40000	30000	0	0	0
8	0	1	1	4	1	3	3	0	0	0	0	1	1	66000	0	0	90000	0	20000	0	0	0	0	0	0	176000	96000	15000	36000	24000	0	0	10000	8000	0	0	6000	84000	0	0	279000	66000	0	0	110000	0	0	0	0
16	5	1	1	5	2	3	3	1	0	0	0	1	1	132000	0	0	20000	0	20000	0	0	0	0	0	0	172000	96000	15000	24000	25000	0	15000	10000	7000	0	0	6000	84000	0	0	282000	132000	0	0	70000	0	0	0	0
11	0	1	1	4	2	2	2	1	0	0	0	1	0	132000	0	0	0	0	0	0	0	0	0	0	0	132000	96000	13000	24000	48000	0	0	0	0	0	0	6000	8400	0	0	195400	132000	0	0	0	0	0	0	0
16	3	1	1	5	0	5	5	1	0	0	0	1	1	176000	0	0	44000	0	8000	0	0	0	0	100000	0	328000	120000	20000	48000	24000	0	17000	12000	5000	0	0	12000	12000	0	0	270000	176000	0	0	52000	0	0	100000	0
18	5	1	1	4	1	3	2	1	0	0	0	1	0	44000	0	0	35000	0	6000	0	0	0	0	0	0	85000	84000	15000	12000	24000	0	0	5000	3000	0	8400	12000	12000	0	0	175400	44000	0	0	41000	0	0	0	0
10	1	1	2	7	3	4	3	0	0	0	0	1	0	88000	0	0	25000	0	0	60000	0	0	0	0	0	173000	180000	20000	24000	24000	0	3000	10000	0	0	0	6000	12000	0	0	279000	88000	0	0	25000	60000	0	0	0
14	0	1	2	6	2	4	2	1	0	0	0	1	0	88000	0	0	0	0	10000	0	0	0	0	120000	0	218000	120000	15000	36000	24000	0	14000	0	2000	0	0	6000	12000	0	0	229000	88000	0	0	10000	0	0	120000	0
36	8	1	1	3	0	3	3	0	0	0	0	1	0	132000	0	0	0	0	3000	0	0	0	0	0	0	135000	96000	15000	48000	24000	0	7000	0	2000	0	0	6000	12000	0	0	210000	132000	0	0	3000	0	0	0	0
33	0	1	1	3	0	3	3	0	0	0	0	1	0	65000	0	0	100000	0	0	0	0	0	0	40000	0	205000	96000	12000	48000	48000	0	0	8000	0	0	0	1500	18000	0	0	231500	65000	0	0	100000	0	0	40000	0
21	10	1	1	4	2	2	2	1	0	0	0	1	0	66000	0	0	115000	0	10000	0	0	0	0	0	0	191000	96000	15000	18000	60000	0	0	15000	6000	0	0	6000	18000	0	0	234000	66000	0	0	125000	0	0	0	0
8	12	1	2	7	5	2	2	0	0	1	0	1	0	110000	0	0	175000	0	15000	0	0	60000	0	0	0	360000	120000	20000	24000	36000	0	10000	10000	7000	0	0	12000	12000	0	500	251500	110000	0	0	190000	0	0	0	60000
28	2	1	1	5	0	5	1	1	0	0	0	1	0	79200	0	0	65000	0	0	0	0	0	0	60000	0	204200	60000	12000	50000	12000	0	0	0	0	16200	0	3600	3600	0	500	157900	79200	0	0	65000	0	0	60000	0
22	0	1	1	5	0	5	5	0	0	0	0	1	0	44000	0	0	0	0	0	0	0	0	0	0	0	44000	57600	4000	0	12000	0	0	0	0	0	0	2400	3600	0	500	80100	44000	0	0	0	0	0	0	0
42	3	1	1	4	0	4	2	1	0	0	0	1	0	88000	0	0	29000	0	0	0	0	0	0	0	0	117000	76800	15000	30000	60000	0	0	0	0	0	0	6000	6000	0	400	194200	92000	0	0	210000	0	0	0	0
21	4	4	1	5	1	4	1	1	0	0	0	1	0	87200	0	0	11000	0	0	0	0	0	0	0	0	98200	52800	12000	72000	12000	0	0	0	0	16200	0	6000	4800	0	500	176300	87200	0	0	30000	0	0	0	0
40	0	1	2	9	4	5	3	0	0	0	0	1	0	110000	0	0	150000	0	0	0	0	0	0	0	0	260000	96000	16000	24000	30000	0	0	10000	0	0	0	8400	12000	0	500	196900	110000	0	0	150000	0	0	0	0
17	7	1	1	5	1	4	2	0	0	0	0	1	0	66000	0	0	40000	0	0	100000	0	0	0	0	0	206000	96000	15000	60000	18000	0	0	10000	0	0	0	7200	12000	0	400	218600	66000	0	0	40000	0	100000	0	0
26	5	1	1	5	0	5	1	1	0	0	0	1	0	72000	0	110000	140000	0	0	0	0	0	0	150000	0	472000	120000	20000	60000	18000	20000	15000	10000	0	0	0	6000	12000	0	0	281000	72000	0	110000	140000	0	0	150000	0
30	16	1	1	2	0	2	1	1	0	0	0	1	0	70000	2000	12000	0	0	0	0	372000	0	0	0	0	456000	120000	5000	0	12000	0	0	0	0	0	3000	5000	19200	0	120000	284200	70000	0	14000	0	0	0	0	372000
15	10	2	2	8	3	5	4	0	0	0	0	1	0	102000	6000	8000	230000	12000	5000	60000	0	0	0	0	0	423000	144000	10000	18000	12000	0	0	14000	7200	21600	5000	6000	6000	0	0	243800	102000	0	14000	242000	0	60000	0	0
25	0	1	2	6	1	5	2	0	0	0	0	1	0	16000	6000	24000	150000	25000	0	0	0	0	0	120000	0	341000	120000	5000	0	12000	0	0	12000	0	7200	12000	3600	3600	0	0	175400	16000	6000	24000	125000	0	0	10000	0
18	5	1	1	4	1	3	2	1	0	0	0	1	0	44000	0	0	35000	0	6000	0	0	0	0	0	0	85000	84000	15000	12000	24000	0	0	5000	3000	0	8400	12000	12000	0	0	175400	44000	0	0	41000	0	0	0	0
34	0	1	1	3	0	3	3	0	0	0	0	1	0	65000	0	0	100000	0	0	0	0	0	0	40000	0	205000	96000	12000	48000	48000	0	0	8000	0	0	0	1500	18000	0	0	231500	65000	0	0	100000	0	0	40000	0
7	1	1	2	7	3	4	3	0	0	0	0	1	0	88000	0	0	25000	0	0	60000	0	0	0	0	0	173000	180000	20000	24000	24000	0	3000	10000	0	0	0	6000	12000	0	0	279000	88000	0	0	25000	60000	0	0	0
32	0	1	1	2	0	2	2	0	0	0	0	1	0	40000	0	0	40000	0	12000	0	0	0	0	0	0	92000	48000	6000	0	24000	29000	0	7000	5000	0	0	4800	6000	0	0	129800	40000	0	0	52000	0	0	0	0
30	12	1	1	5	0	5	2	0	1	1	0	1	0	60000	0	0	0	0	0	0	0	0	0	20000	0	80000	43200	4000	24000	1200	0	0	0	0	0	0	6000	2400	0	6000	86800	60000	0	0	0	0	0	20000	0
8	12	1	2	7	5	2	2	0	0	1	0	1	0	110000	0	0	175000	0	15000	0	0	60000	0	0	0	360000	120000	20000	24000	36000	0	10000	10000	7000	0	0	12000	12000	0	500	251500	110000	0	0	190000	0	0	0	60000
32	2	1	1	5	0	5	1	1	0	0	0	1	0	79200	0	0	65000	0	0	0	0	0	0	60000	0	204200	60000	12000	50000	12000	0	0	0	0	16200	0	3600	3600	0	500	157900	79200	0	0	65000	0	0	60000	0
22	0	1	1	5	0	5	5	0	0	0	0	1	0	44000	0	0	0	0	0	0	0	0	0	0	0	44000	57600	4000	0	12000	0	0	0	0	0	0	2400	3600	0	500	80100	44000	0	0	0	0	0	0	0
39	3	1	1	4	0	4	2	1	0	0	0	1	0	88000	0	0	29000	0	0	0	0	0	0	0	0	117000	76800	15000	30000	60000	0	0	0	0	0	0	6000	6000	0	400	194200	92000	0	0	210000	0	0	0	0
27	4	4	1	5	1	4	1	1	0	0	0	1	0	87200	0	0	11000	0	0	0	0	0	0	0	0	98200	52800	12000	72000	12000	0	0	0	0	16200	0	6000	4800	0	500	176300	87200	0	0	30000	0	0	0	0
6	6	1	2	6	1	5	3	1	1	1	0	1	0	80000	120000	30000	36000	4000	7000	42000	0	0	0	0	0	319000	43200	10000	0	500	5200	0	12000	3600	15000	5000	6000	8100	0	0	108600	80000	0	150000	55000	42000	0	0
17	16	1	2	9	3	6	3	1	0	1	0	1	0	60000	0	100000	0	0	0	0	0		0	90000	0	250000	168000	20000	50000	50000	0	0	0	0	0	60000	15000	15000	0	0	378000	60000	0	100000	0	0	0	0	0
22	12	1	1	4	1	3	2	0	0	1	0	1	0	21000	0	0	60000	0	0	0	0	78000	0	0	0	159000	54000	10000	24000	36000	0	0	3000	0	0	0	7200	14400	0	900	149500	42000	0	0	60000	0	0	0	78000
27	0	1	1	3	0	3	2	0	0	1	0	1	0	21000	0	35000	0	40000	15000	36000	0	0	0	10000	0	157000	3800	6000	500	500	0	0	0	10800	16425	0	2400	3600	0	0	44025	42000	0	35000	40000	36000	0	10000	0
28	0	1	1	3	1	2	2	0	0	0	0	1	0	16800	0	0	0	25000	5200	0	0	0	0	0	0	47000	36000	5000	0	500	0	0	0	5000	12960	0	3600	3600	0	0	66660	33600	0	0	20000	0	0	0	0
13	8	1	1	5	3	2	2	0	0	0	0	1	0	84000	4000	4000	10000	0	3000	90000	0	0	0	0	0	195000	48000	3000	200	500	3000	0	18000	7200	0	2000	1000	500	0	3000	86400	84000	0	8000	13000	90000	0	0	0
33	3	1	1	3	1	2	2	1	0	0	0	1	0	33600	0	0	0	20000	4000	0	0	0	0	180000	0	237600	4000	5000	18000	500	0	0	0	6000	18000	0	2400	1920	0	500	56320	33600	0	0	24000	0	0	180000	0
9	2	1	1	4	2	2	2	0	0	0	0	1	0	100000	0	0	120000	10000	0	0	0	0	0	0	0	230000	96000	4000	12000	48000	0	0	8000	6000	0	0	4800	6000	0	0	184800	100000	0	0	130000	0	0	0	0
8	0	1	1	6	2	4	2	0	0	0	0	1	0	100000	0	0	0	0	2000	60000	0	0	0	0	0	162000	96000	10000	24000	12000	0	0	0	0	0	0	6000	6000	0	2400	156400	100000	0	0	2000	60000	0	0	0
[truncated: 50 more columns]
